# Supplementary material for: Mutation Hotspots Found in Bladder Cancer Aid Prediction of Carcinogenic Risk in Normal Urothelium
Source: Int J Mol Sci. 2023 Apr 25;24(9):7852. doi: 10.3390/ijms24097852 (PMC10177765; doi:10.3390/ijms24097852)
Supplement: Supplementary file 1 [file ijms-24-07852-s001.zip]

Archive with 1 entries (1 files):
- ijms-2301128-supplementary.pdf
